# Supplementary material for: Clinical and Pathological Diagnosis of Hereditary Gastrointestinal Polyposis in Jack Russell Terriers
Source: Vet Sci. 2022 Oct 8;9(10):551. doi: 10.3390/vetsci9100551 (PMC9612179; doi:10.3390/vetsci9100551)
Supplement: Supplementary file 1 [file vetsci-09-00551-s001.zip]

Archive with 1 entries (1 files):
- vetsci-1886763-SI.pdf
